# Supplementary material for: Engineering bioactive nanoparticles to rejuvenate vascular progenitor cells
Source: Commun Biol. 2022 Jun 29;5:635. doi: 10.1038/s42003-022-03578-4 (PMC9243106; doi:10.1038/s42003-022-03578-4)
Supplement: Supplementary file 4 — Supplementary Data 1 [file 42003_2022_3578_MOESM4_ESM.xlsx]

## Sheet: Fig3B
Block Type	384-Well Block
Calibration Background is expired	No
Calibration Background performed on	11-07-2018
Calibration Pure Dye ABY is expired	No
Calibration Pure Dye ABY performed on	11-07-2018
Calibration Pure Dye CY5 is expired	No
Calibration Pure Dye CY5 performed on	11-07-2018
Calibration Pure Dye FAM is expired	No
Calibration Pure Dye FAM performed on	11-07-2018
Calibration Pure Dye JUN is expired	No
Calibration Pure Dye JUN performed on	11-07-2018
Calibration Pure Dye MUSTANG PURPLE is expired	No
Calibration Pure Dye MUSTANG PURPLE performed on	11-07-2018
Calibration Pure Dye NED is expired	No
Calibration Pure Dye NED performed on	11-07-2018
Calibration Pure Dye ROX is expired	No
Calibration Pure Dye ROX performed on	11-07-2018
Calibration Pure Dye SYBR is expired	No
Calibration Pure Dye SYBR performed on	11-07-2018
Calibration Pure Dye TAMRA is expired	No
Calibration Pure Dye TAMRA performed on	11-07-2018
Calibration Pure Dye VIC is expired	No
Calibration Pure Dye VIC performed on	11-07-2018
Calibration ROI is expired	No
Calibration ROI performed on	11-07-2018
Calibration Uniformity is expired	No
Calibration Uniformity performed on	11-07-2018
Chemistry	TAQMAN
Date Created	2019-08-09 11:49:49 AM EDT
Experiment Barcode
Experiment Comment
Experiment File Name	C:\Applied Biosystems\QuantStudio Design & Analysis Software\User Files\experiments\2019-05-01_123201_MMO.eds
Experiment Name	2019-02-21_123201
Experiment Run End Time	2019-05-01 17:44:55 PM EDT
Experiment Type	Comparative Cт (ΔΔCт)
Instrument Name	272530794
Instrument Serial Number	272530794
Instrument Type	QuantStudio™ 5 System
Passive Reference	ROX
Post-read Stage/Step
Pre-read Stage/Step
Quantification Cycle Method	Ct
Signal Smoothing On	true
Stage/ Cycle where Ct Analysis is performed	Stage3, Step2
User Name
Well	Well Position	Omit	Sample Name	Target Name	Task	Reporter	Quencher	Quantity	Quantity Mean	Quantity SD	RQ	RQ Min	RQ Max	CT	Ct Mean	Ct SD	Delta Ct	Delta Ct Mean	Delta Ct SD	Delta Ct SE	Delta Delta Ct	Automatic Ct Threshold	Ct Threshold	Automatic Baseline	Baseline Start	Baseline End	Amp Status	Comments	Cq Conf	CQCONF	EXPFAIL	HIGHSD	NOAMP	OUTLIERRG
1	A1	FALSE	Negative control	TAGLN	NTC	FAM	NFQ-MGB							Undetermined								TRUE	0.194869	TRUE	3	39	No Amp		0	N	N	N	N	N
2	A2	FALSE	Negative control	TAGLN	NTC	FAM	NFQ-MGB							Undetermined								TRUE	0.194869	TRUE	3	39	No Amp		0	N	N	N	N	N
3	A3	FALSE	Negative control	TAGLN	NTC	FAM	NFQ-MGB							Undetermined								TRUE	0.194869	TRUE	3	39	No Amp		0	N	N	N	N	N
5	A5	FALSE	71 (0)	TAGLN	UNKNOWN	FAM	NFQ-MGB				1.88154	1.59218	2.22348	25.3163	25.3782	0.15468		0.834559	0.196909	0.0984544	-0.911911	TRUE	0.194869	TRUE	3	20	Amp		0.986252	N	N	N	N	N
6	A6	FALSE	71 (0)	TAGLN	UNKNOWN	FAM	NFQ-MGB				1.88154	1.59218	2.22348	25.5454	25.3782	0.15468		0.834559	0.196909	0.0984544	-0.911911	TRUE	0.194869	TRUE	3	18	Amp		0.980335	N	N	N	N	N
7	A7	FALSE	71 (0)	TAGLN	UNKNOWN	FAM	NFQ-MGB				1.88154	1.59218	2.22348	25.1942	25.3782	0.15468		0.834559	0.196909	0.0984544	-0.911911	TRUE	0.194869	TRUE	3	20	Amp		0.980165	N	N	N	N	N
8	A8	FALSE	71 (0)	TAGLN	UNKNOWN	FAM	NFQ-MGB				1.88154	1.59218	2.22348	25.4567	25.3782	0.15468		0.834559	0.196909	0.0984544	-0.911911	TRUE	0.194869	TRUE	3	21	Amp		0.966035	N	N	N	N	N
9	A9	FALSE	71-SB (0)	TAGLN	UNKNOWN	FAM	NFQ-MGB				0.169198	0.0859778	0.33297	28.0923	27.839	0.324732		4.30968	0.798295	0.399148	2.56321	TRUE	0.194869	TRUE	3	23	Amp		0.978156	N	N	N	N	N
10	A10	FALSE	71-SB (0)	TAGLN	UNKNOWN	FAM	NFQ-MGB				0.169198	0.0859778	0.33297	27.9978	27.839	0.324732		4.30968	0.798295	0.399148	2.56321	TRUE	0.194869	TRUE	3	23	Amp		0.96695	N	N	N	N	N
11	A11	FALSE	71-SB (0)	TAGLN	UNKNOWN	FAM	NFQ-MGB				0.169198	0.0859778	0.33297	27.3665	27.839	0.324732		4.30968	0.798295	0.399148	2.56321	TRUE	0.194869	TRUE	3	22	Amp		0.968958	N	N	N	N	N
12	A12	FALSE	71-SB (0)	TAGLN	UNKNOWN	FAM	NFQ-MGB				0.169198	0.0859778	0.33297	27.8996	27.839	0.324732		4.30968	0.798295	0.399148	2.56321	TRUE	0.194869	TRUE	3	23	Amp		0.968315	N	N	N	N	N
13	A13	FALSE	111 (0)	TAGLN	UNKNOWN	FAM	NFQ-MGB				1	0.593369	1.68529	25.5893	25.5651	0.197855		1.74647	0.615468	0.307734	0	TRUE	0.194869	TRUE	3	21	Amp		0.972726	N	N	N	N	N
14	A14	FALSE	111 (0)	TAGLN	UNKNOWN	FAM	NFQ-MGB				1	0.593369	1.68529	25.5094	25.5651	0.197855		1.74647	0.615468	0.307734	0	TRUE	0.194869	TRUE	3	20	Amp		0.978096	N	N	N	N	N
15	A15	FALSE	111 (0)	TAGLN	UNKNOWN	FAM	NFQ-MGB				1	0.593369	1.68529	25.8187	25.5651	0.197855		1.74647	0.615468	0.307734	0	TRUE	0.194869	TRUE	3	20	Amp		0.976263	N	N	N	N	N
16	A16	FALSE	111 (0)	TAGLN	UNKNOWN	FAM	NFQ-MGB				1	0.593369	1.68529	25.3428	25.5651	0.197855		1.74647	0.615468	0.307734	0	TRUE	0.194869	TRUE	3	20	Amp		0.969863	N	N	N	N	N
17	A17	FALSE	111-SB (0)	TAGLN	UNKNOWN	FAM	NFQ-MGB				0.526527	0.432501	0.640994	26.8401	26.8288	0.18784		2.67189	0.231968	0.115984	0.925421	TRUE	0.194869	TRUE	3	21	Amp		0.976958	N	N	N	N	N
18	A18	FALSE	111-SB (0)	TAGLN	UNKNOWN	FAM	NFQ-MGB				0.526527	0.432501	0.640994	26.9753	26.8288	0.18784		2.67189	0.231968	0.115984	0.925421	TRUE	0.194869	TRUE	3	22	Amp		0.976549	N	N	N	N	N
19	A19	FALSE	111-SB (0)	TAGLN	UNKNOWN	FAM	NFQ-MGB				0.526527	0.432501	0.640994	26.5604	26.8288	0.18784		2.67189	0.231968	0.115984	0.925421	TRUE	0.194869	TRUE	3	21	Amp		0.976683	N	N	N	N	N
20	A20	FALSE	111-SB (0)	TAGLN	UNKNOWN	FAM	NFQ-MGB				0.526527	0.432501	0.640994	26.9394	26.8288	0.18784		2.67189	0.231968	0.115984	0.925421	TRUE	0.194869	TRUE	3	21	Amp		0.990403	N	N	N	N	N
29	B5	FALSE	71 (1)	TAGLN	UNKNOWN	FAM	NFQ-MGB				3.23566	2.64436	3.95918	24.4185	24.5852	0.204524		0.0524101	0.237965	0.118983	-1.69406	TRUE	0.194869	TRUE	3	18	Amp		0.986918	N	N	N	N	N
30	B6	FALSE	71 (1)	TAGLN	UNKNOWN	FAM	NFQ-MGB				3.23566	2.64436	3.95918	24.3987	24.5852	0.204524		0.0524101	0.237965	0.118983	-1.69406	TRUE	0.194869	TRUE	3	17	Amp		0.986385	N	N	N	N	N
31	B7	FALSE	71 (1)	TAGLN	UNKNOWN	FAM	NFQ-MGB				3.23566	2.64436	3.95918	24.744	24.5852	0.204524		0.0524101	0.237965	0.118983	-1.69406	TRUE	0.194869	TRUE	3	19	Amp		0.98616	N	N	N	N	N
32	B8	FALSE	71 (1)	TAGLN	UNKNOWN	FAM	NFQ-MGB				3.23566	2.64436	3.95918	24.7794	24.5852	0.204524		0.0524101	0.237965	0.118983	-1.69406	TRUE	0.194869	TRUE	3	20	Amp		0.986838	N	N	N	N	N
33	B9	FALSE	71-SB (1)	TAGLN	UNKNOWN	FAM	NFQ-MGB				1.2404	1.0743	1.43218	25.906	25.8598	0.0647682		1.43566	0.169522	0.0847611	-0.310806	TRUE	0.194869	TRUE	3	21	Amp		0.987413	N	N	N	N	N
34	B10	FALSE	71-SB (1)	TAGLN	UNKNOWN	FAM	NFQ-MGB				1.2404	1.0743	1.43218	25.7885	25.8598	0.0647682		1.43566	0.169522	0.0847611	-0.310806	TRUE	0.194869	TRUE	3	20	Amp		0.985482	N	N	N	N	N
35	B11	FALSE	71-SB (1)	TAGLN	UNKNOWN	FAM	NFQ-MGB				1.2404	1.0743	1.43218	25.8222	25.8598	0.0647682		1.43566	0.169522	0.0847611	-0.310806	TRUE	0.194869	TRUE	3	21	Amp		0.960885	N	N	N	N	N
36	B12	FALSE	71-SB (1)	TAGLN	UNKNOWN	FAM	NFQ-MGB				1.2404	1.0743	1.43218	25.9226	25.8598	0.0647682		1.43566	0.169522	0.0847611	-0.310806	TRUE	0.194869	TRUE	3	20	Amp		0.973622	N	N	N	N	N
37	B13	FALSE	111 (1)	TAGLN	UNKNOWN	FAM	NFQ-MGB				1.014	0.877268	1.17205	25.7563	25.6149	0.095098		1.72641	0.170805	0.0854023	-0.020061	TRUE	0.194869	TRUE	3	19	Amp		0.974171	N	N	N	N	N
38	B14	FALSE	111 (1)	TAGLN	UNKNOWN	FAM	NFQ-MGB				1.014	0.877268	1.17205	25.5854	25.6149	0.095098		1.72641	0.170805	0.0854023	-0.020061	TRUE	0.194869	TRUE	3	21	Amp		0.971335	N	N	N	N	N
39	B15	FALSE	111 (1)	TAGLN	UNKNOWN	FAM	NFQ-MGB				1.014	0.877268	1.17205	25.5577	25.6149	0.095098		1.72641	0.170805	0.0854023	-0.020061	TRUE	0.194869	TRUE	3	20	Amp		0.965642	N	N	N	N	N
40	B16	FALSE	111 (1)	TAGLN	UNKNOWN	FAM	NFQ-MGB				1.014	0.877268	1.17205	25.5601	25.6149	0.095098		1.72641	0.170805	0.0854023	-0.020061	TRUE	0.194869	TRUE	3	21	Amp		0.975175	N	N	N	N	N
41	B17	FALSE	111-SB (1)	TAGLN	UNKNOWN	FAM	NFQ-MGB				0.810109	0.674605	0.97283	25.9313	25.7208	0.198247		2.05028	0.215842	0.107921	0.303813	TRUE	0.194869	TRUE	3	21	Amp		0.976298	N	N	N	N	N
42	B18	FALSE	111-SB (1)	TAGLN	UNKNOWN	FAM	NFQ-MGB				0.810109	0.674605	0.97283	25.5383	25.7208	0.198247		2.05028	0.215842	0.107921	0.303813	TRUE	0.194869	TRUE	3	21	Amp		0.969365	N	N	N	N	N
43	B19	FALSE	111-SB (1)	TAGLN	UNKNOWN	FAM	NFQ-MGB				0.810109	0.674605	0.97283	25.848	25.7208	0.198247		2.05028	0.215842	0.107921	0.303813	TRUE	0.194869	TRUE	3	20	Amp		0.971375	N	N	N	N	N
44	B20	FALSE	111-SB (1)	TAGLN	UNKNOWN	FAM	NFQ-MGB				0.810109	0.674605	0.97283	25.5655	25.7208	0.198247		2.05028	0.215842	0.107921	0.303813	TRUE	0.194869	TRUE	3	21	Amp		0.977062	N	N	N	N	N
53	C5	FALSE	71 (2)	TAGLN	UNKNOWN	FAM	NFQ-MGB				3.17222	1.6679	6.03334	24.2143	24.2044	0.017725		0.080976	0.758067	0.379034	-1.66549	TRUE	0.194869	TRUE	3	19	Amp		0.950768	N	N	N	N	N
54	C6	FALSE	71 (2)	TAGLN	UNKNOWN	FAM	NFQ-MGB				3.17222	1.6679	6.03334	24.2139	24.2044	0.017725		0.080976	0.758067	0.379034	-1.66549	TRUE	0.194869	TRUE	3	20	Amp		0.98071	N	N	N	N	N
55	C7	FALSE	71 (2)	TAGLN	UNKNOWN	FAM	NFQ-MGB				3.17222	1.6679	6.03334	24.2115	24.2044	0.017725		0.080976	0.758067	0.379034	-1.66549	TRUE	0.194869	TRUE	3	19	Amp		0.980255	N	N	N	N	N
56	C8	FALSE	71 (2)	TAGLN	UNKNOWN	FAM	NFQ-MGB				3.17222	1.6679	6.03334	24.1779	24.2044	0.017725		0.080976	0.758067	0.379034	-1.66549	TRUE	0.194869	TRUE	3	19	Amp		0.976163	N	N	N	N	N
57	C9	FALSE	71-SB (2)	TAGLN	UNKNOWN	FAM	NFQ-MGB				3.02593	2.51217	3.64474	24.188	24.4462	0.186191		0.149093	0.219411	0.109706	-1.59738	TRUE	0.194869	TRUE	3	19	Amp		0.973594	N	N	N	N	N
58	C10	FALSE	71-SB (2)	TAGLN	UNKNOWN	FAM	NFQ-MGB				3.02593	2.51217	3.64474	24.4346	24.4462	0.186191		0.149093	0.219411	0.109706	-1.59738	TRUE	0.194869	TRUE	3	20	Amp		0.973842	N	N	N	N	N
59	C11	FALSE	71-SB (2)	TAGLN	UNKNOWN	FAM	NFQ-MGB				3.02593	2.51217	3.64474	24.5609	24.4462	0.186191		0.149093	0.219411	0.109706	-1.59738	TRUE	0.194869	TRUE	3	20	Amp		0.965347	N	N	N	N	N
60	C12	FALSE	71-SB (2)	TAGLN	UNKNOWN	FAM	NFQ-MGB				3.02593	2.51217	3.64474	24.6012	24.4462	0.186191		0.149093	0.219411	0.109706	-1.59738	TRUE	0.194869	TRUE	3	19	Amp		0.978764	N	N	N	N	N
61	C13	FALSE	111 (2)	TAGLN	UNKNOWN	FAM	NFQ-MGB				0.631387	0.578058	0.689636	26.0874	26.133	0.0576308		2.40987	0.104057	0.0520287	0.663404	TRUE	0.194869	TRUE	3	20	Amp		0.985523	N	N	N	N	N
62	C14	FALSE	111 (2)	TAGLN	UNKNOWN	FAM	NFQ-MGB				0.631387	0.578058	0.689636	26.1843	26.133	0.0576308		2.40987	0.104057	0.0520287	0.663404	TRUE	0.194869	TRUE	3	21	Amp		0.978834	N	N	N	N	N
63	C15	FALSE	111 (2)	TAGLN	UNKNOWN	FAM	NFQ-MGB				0.631387	0.578058	0.689636	26.0791	26.133	0.0576308		2.40987	0.104057	0.0520287	0.663404	TRUE	0.194869	TRUE	3	21	Amp		0.974554	N	N	N	N	N
64	C16	FALSE	111 (2)	TAGLN	UNKNOWN	FAM	NFQ-MGB				0.631387	0.578058	0.689636	26.1814	26.133	0.0576308		2.40987	0.104057	0.0520287	0.663404	TRUE	0.194869	TRUE	3	21	Amp		0.980845	N	N	N	N	N
65	C17	FALSE	111-SB (2)	TAGLN	UNKNOWN	FAM	NFQ-MGB				0.311084	0.282671	0.342353	27.0078	27.1037	0.0968205		3.43109	0.112942	0.0564711	1.68462	TRUE	0.194869	TRUE	3	23	Amp		0.973649	N	N	N	N	N
66	C18	FALSE	111-SB (2)	TAGLN	UNKNOWN	FAM	NFQ-MGB				0.311084	0.282671	0.342353	27.063	27.1037	0.0968205		3.43109	0.112942	0.0564711	1.68462	TRUE	0.194869	TRUE	3	21	Amp		0.969984	N	N	N	N	N
67	C19	FALSE	111-SB (2)	TAGLN	UNKNOWN	FAM	NFQ-MGB				0.311084	0.282671	0.342353	27.1089	27.1037	0.0968205		3.43109	0.112942	0.0564711	1.68462	TRUE	0.194869	TRUE	3	23	Amp		0.967884	N	N	N	N	N
68	C20	FALSE	111-SB (2)	TAGLN	UNKNOWN	FAM	NFQ-MGB				0.311084	0.282671	0.342353	27.235	27.1037	0.0968205		3.43109	0.112942	0.0564711	1.68462	TRUE	0.194869	TRUE	3	22	Amp		0.964678	N	N	N	N	N
77	D5	FALSE	71 (3)	TAGLN	UNKNOWN	FAM	NFQ-MGB				2.80343	2.13442	3.68214	24.7032	24.6384	0.125207		0.259278	0.321508	0.160754	-1.48719	TRUE	0.194869	TRUE	3	20	Amp		0.932851	N	N	N	N	N
78	D6	FALSE	71 (3)	TAGLN	UNKNOWN	FAM	NFQ-MGB				2.80343	2.13442	3.68214	24.7515	24.6384	0.125207		0.259278	0.321508	0.160754	-1.48719	TRUE	0.194869	TRUE	3	19	Amp		0.977687	N	N	N	N	N
79	D7	FALSE	71 (3)	TAGLN	UNKNOWN	FAM	NFQ-MGB				2.80343	2.13442	3.68214	24.6339	24.6384	0.125207		0.259278	0.321508	0.160754	-1.48719	TRUE	0.194869	TRUE	3	19	Amp		0.991776	N	N	N	N	N
80	D8	FALSE	71 (3)	TAGLN	UNKNOWN	FAM	NFQ-MGB				2.80343	2.13442	3.68214	24.4652	24.6384	0.125207		0.259278	0.321508	0.160754	-1.48719	TRUE	0.194869	TRUE	3	19	Amp		0.991995	N	N	N	N	N
81	D9	FALSE	71-SB (3)	TAGLN	UNKNOWN	FAM	NFQ-MGB				3.21238	2.73127	3.77825	24.4626	24.5384	0.127568		0.0628252	0.191322	0.095661	-1.68364	TRUE	0.194869	TRUE	3	18	Amp		0.985602	N	N	N	N	N
82	D10	FALSE	71-SB (3)	TAGLN	UNKNOWN	FAM	NFQ-MGB				3.21238	2.73127	3.77825	24.5401	24.5384	0.127568		0.0628252	0.191322	0.095661	-1.68364	TRUE	0.194869	TRUE	3	20	Amp		0.923578	N	N	N	N	N
83	D11	FALSE	71-SB (3)	TAGLN	UNKNOWN	FAM	NFQ-MGB				3.21238	2.73127	3.77825	24.4334	24.5384	0.127568		0.0628252	0.191322	0.095661	-1.68364	TRUE	0.194869	TRUE	3	19	Amp		0.966206	N	N	N	N	N
84	D12	FALSE	71-SB (3)	TAGLN	UNKNOWN	FAM	NFQ-MGB				3.21238	2.73127	3.77825	24.7174	24.5384	0.127568		0.0628252	0.191322	0.095661	-1.68364	TRUE	0.194869	TRUE	3	20	Amp		0.954307	N	N	N	N	N
85	D13	FALSE	111 (3)	TAGLN	UNKNOWN	FAM	NFQ-MGB				0.656029	0.561615	0.766315	26.3835	26.3303	0.0461495		2.35464	0.183233	0.0916164	0.608168	TRUE	0.194869	TRUE	3	22	Amp		0.971048	N	N	N	N	N
86	D14	FALSE	111 (3)	TAGLN	UNKNOWN	FAM	NFQ-MGB				0.656029	0.561615	0.766315	26.3525	26.3303	0.0461495		2.35464	0.183233	0.0916164	0.608168	TRUE	0.194869	TRUE	3	21	Amp		0.952748	N	N	N	N	N
87	D15	FALSE	111 (3)	TAGLN	UNKNOWN	FAM	NFQ-MGB				0.656029	0.561615	0.766315	26.2821	26.3303	0.0461495		2.35464	0.183233	0.0916164	0.608168	TRUE	0.194869	TRUE	3	22	Amp		0.96232	N	N	N	N	N
88	D16	FALSE	111 (3)	TAGLN	UNKNOWN	FAM	NFQ-MGB				0.656029	0.561615	0.766315	26.303	26.3303	0.0461495		2.35464	0.183233	0.0916164	0.608168	TRUE	0.194869	TRUE	3	21	Amp		0.96984	N	N	N	N	N
89	D17	FALSE	111-SB (3)	TAGLN	UNKNOWN	FAM	NFQ-MGB				0.355971	0.258332	0.490515	27.4878	27.2518	0.328952		3.23664	0.378057	0.189029	1.49017	TRUE	0.194869	TRUE	3	23	Amp		0.983337	N	N	N	N	N
90	D18	FALSE	111-SB (3)	TAGLN	UNKNOWN	FAM	NFQ-MGB				0.355971	0.258332	0.490515	27.2874	27.2518	0.328952		3.23664	0.378057	0.189029	1.49017	TRUE	0.194869	TRUE	3	22	Amp		0.969208	N	N	N	N	N
91	D19	FALSE	111-SB (3)	TAGLN	UNKNOWN	FAM	NFQ-MGB				0.355971	0.258332	0.490515	26.7763	27.2518	0.328952		3.23664	0.378057	0.189029	1.49017	TRUE	0.194869	TRUE	3	22	Amp		0.960561	N	N	N	N	N
92	D20	FALSE	111-SB (3)	TAGLN	UNKNOWN	FAM	NFQ-MGB				0.355971	0.258332	0.490515	27.4558	27.2518	0.328952		3.23664	0.378057	0.189029	1.49017	TRUE	0.194869	TRUE	3	23	Amp		0.978268	N	N	N	N	N
289	M1	FALSE	Negative control	HPRT-1	UNKNOWN	FAM	NFQ-MGB							Undetermined								TRUE	0.0686423	TRUE	3	39	No Amp		0	Y	Y	N	Y	N
290	M2	FALSE	Negative control	HPRT-1	UNKNOWN	FAM	NFQ-MGB							Undetermined								TRUE	0.0686423	TRUE	3	39	No Amp		0	Y	Y	N	Y	N
293	M5	FALSE	71 (0)	HPRT-1	UNKNOWN	FAM	NFQ-MGB							24.433	24.5436	0.121849						TRUE	0.0686423	TRUE	3	21	Amp		0.83228	N	N	N	N	N
294	M6	FALSE	71 (0)	HPRT-1	UNKNOWN	FAM	NFQ-MGB							24.4456	24.5436	0.121849						TRUE	0.0686423	TRUE	3	21	Amp		0.823791	N	N	N	N	N
295	M7	FALSE	71 (0)	HPRT-1	UNKNOWN	FAM	NFQ-MGB							24.6696	24.5436	0.121849						TRUE	0.0686423	TRUE	3	21	Amp		0.865379	N	N	N	N	N
296	M8	FALSE	71 (0)	HPRT-1	UNKNOWN	FAM	NFQ-MGB							24.6262	24.5436	0.121849						TRUE	0.0686423	TRUE	3	22	Amp		0.843957	N	N	N	N	N
297	M9	FALSE	71-SB (0)	HPRT-1	UNKNOWN	FAM	NFQ-MGB							23.9394	23.5294	0.729263						TRUE	0.0686423	TRUE	3	20	Amp		0.795086	Y	N	Y	N	N
298	M10	FALSE	71-SB (0)	HPRT-1	UNKNOWN	FAM	NFQ-MGB							23.7974	23.5294	0.729263						TRUE	0.0686423	TRUE	3	20	Amp		0.799781	Y	N	Y	N	N
299	M11	FALSE	71-SB (0)	HPRT-1	UNKNOWN	FAM	NFQ-MGB							23.9406	23.5294	0.729263						TRUE	0.0686423	TRUE	3	21	Amp		0.809919	N	N	Y	N	N
300	M12	FALSE	71-SB (0)	HPRT-1	UNKNOWN	FAM	NFQ-MGB							22.4401	23.5294	0.729263						TRUE	0.0686423	TRUE	3	19	Amp		0.735532	Y	N	Y	N	Y
301	M13	FALSE	111 (0)	HPRT-1	UNKNOWN	FAM	NFQ-MGB							22.9493	23.8186	0.582799						TRUE	0.0686423	TRUE	3	20	Amp		0.706905	Y	N	Y	N	Y
302	M14	FALSE	111 (0)	HPRT-1	UNKNOWN	FAM	NFQ-MGB							24.044	23.8186	0.582799						TRUE	0.0686423	TRUE	3	20	Amp		0.799346	Y	N	Y	N	N
303	M15	FALSE	111 (0)	HPRT-1	UNKNOWN	FAM	NFQ-MGB							24.0895	23.8186	0.582799						TRUE	0.0686423	TRUE	3	21	Amp		0.81745	N	N	Y	N	N
304	M16	FALSE	111 (0)	HPRT-1	UNKNOWN	FAM	NFQ-MGB							24.1915	23.8186	0.582799						TRUE	0.0686423	TRUE	3	19	Amp		0.837959	N	N	Y	N	N
305	M17	FALSE	111-SB (0)	HPRT-1	UNKNOWN	FAM	NFQ-MGB							24.0234	24.1569	0.136107						TRUE	0.0686423	TRUE	3	20	Amp		0.809893	N	N	N	N	N
306	M18	FALSE	111-SB (0)	HPRT-1	UNKNOWN	FAM	NFQ-MGB							24.0564	24.1569	0.136107						TRUE	0.0686423	TRUE	3	21	Amp		0.763185	Y	N	N	N	N
307	M19	FALSE	111-SB (0)	HPRT-1	UNKNOWN	FAM	NFQ-MGB							24.2622	24.1569	0.136107						TRUE	0.0686423	TRUE	3	21	Amp		0.823765	N	N	N	N	N
308	M20	FALSE	111-SB (0)	HPRT-1	UNKNOWN	FAM	NFQ-MGB							24.2856	24.1569	0.136107						TRUE	0.0686423	TRUE	3	21	Amp		0.828653	N	N	N	N	N
317	N5	FALSE	71 (1)	HPRT-1	UNKNOWN	FAM	NFQ-MGB							24.3837	24.5328	0.121644						TRUE	0.0686423	TRUE	3	20	Amp		0.800645	N	N	N	N	N
318	N6	FALSE	71 (1)	HPRT-1	UNKNOWN	FAM	NFQ-MGB							24.6817	24.5328	0.121644						TRUE	0.0686423	TRUE	3	21	Amp		0.836299	N	N	N	N	N
319	N7	FALSE	71 (1)	HPRT-1	UNKNOWN	FAM	NFQ-MGB							24.5344	24.5328	0.121644						TRUE	0.0686423	TRUE	3	21	Amp		0.830925	N	N	N	N	N
320	N8	FALSE	71 (1)	HPRT-1	UNKNOWN	FAM	NFQ-MGB							24.5312	24.5328	0.121644						TRUE	0.0686423	TRUE	3	21	Amp		0.831871	N	N	N	N	N
321	N9	FALSE	71-SB (1)	HPRT-1	UNKNOWN	FAM	NFQ-MGB							24.5024	24.4242	0.156662						TRUE	0.0686423	TRUE	3	20	Amp		0.859849	N	N	N	N	N
322	N10	FALSE	71-SB (1)	HPRT-1	UNKNOWN	FAM	NFQ-MGB							24.3095	24.4242	0.156662						TRUE	0.0686423	TRUE	3	21	Amp		0.801534	N	N	N	N	N
323	N11	FALSE	71-SB (1)	HPRT-1	UNKNOWN	FAM	NFQ-MGB							24.2786	24.4242	0.156662						TRUE	0.0686423	TRUE	3	21	Amp		0.813932	N	N	N	N	N
324	N12	FALSE	71-SB (1)	HPRT-1	UNKNOWN	FAM	NFQ-MGB							24.6062	24.4242	0.156662						TRUE	0.0686423	TRUE	3	21	Amp		0.830011	N	N	N	N	N
325	N13	FALSE	111 (1)	HPRT-1	UNKNOWN	FAM	NFQ-MGB							23.9692	23.8885	0.141882						TRUE	0.0686423	TRUE	3	20	Amp		0.796505	Y	N	N	N	N
326	N14	FALSE	111 (1)	HPRT-1	UNKNOWN	FAM	NFQ-MGB							23.8828	23.8885	0.141882						TRUE	0.0686423	TRUE	3	20	Amp		0.78609	Y	N	N	N	N
327	N15	FALSE	111 (1)	HPRT-1	UNKNOWN	FAM	NFQ-MGB							23.6912	23.8885	0.141882						TRUE	0.0686423	TRUE	3	20	Amp		0.769018	Y	N	N	N	N
328	N16	FALSE	111 (1)	HPRT-1	UNKNOWN	FAM	NFQ-MGB							24.0106	23.8885	0.141882						TRUE	0.0686423	TRUE	3	20	Amp		0.807976	N	N	N	N	N
329	N17	FALSE	111-SB (1)	HPRT-1	UNKNOWN	FAM	NFQ-MGB							23.6909	23.6705	0.0853563						TRUE	0.0686423	TRUE	3	21	Amp		0.784949	Y	N	N	N	N
330	N18	FALSE	111-SB (1)	HPRT-1	UNKNOWN	FAM	NFQ-MGB							23.5871	23.6705	0.0853563						TRUE	0.0686423	TRUE	3	20	Amp		0.77891	Y	N	N	N	N
331	N19	FALSE	111-SB (1)	HPRT-1	UNKNOWN	FAM	NFQ-MGB							23.623	23.6705	0.0853563						TRUE	0.0686423	TRUE	3	20	Amp		0.779839	Y	N	N	N	N
332	N20	FALSE	111-SB (1)	HPRT-1	UNKNOWN	FAM	NFQ-MGB							23.7811	23.6705	0.0853563						TRUE	0.0686423	TRUE	3	20	Amp		0.803685	N	N	N	N	N
341	O5	FALSE	71 (2)	HPRT-1	UNKNOWN	FAM	NFQ-MGB							24.6212	24.1234	0.75786						TRUE	0.0686423	TRUE	3	21	Amp		0.845542	N	N	Y	N	N
342	O6	FALSE	71 (2)	HPRT-1	UNKNOWN	FAM	NFQ-MGB							24.5577	24.1234	0.75786						TRUE	0.0686423	TRUE	3	21	Amp		0.824504	N	N	Y	N	N
343	O7	FALSE	71 (2)	HPRT-1	UNKNOWN	FAM	NFQ-MGB							24.3102	24.1234	0.75786						TRUE	0.0686423	TRUE	3	20	Amp		0.817673	N	N	Y	N	N
344	O8	FALSE	71 (2)	HPRT-1	UNKNOWN	FAM	NFQ-MGB							23.0046	24.1234	0.75786						TRUE	0.0686423	TRUE	3	20	Amp		0.781757	Y	N	Y	N	N
345	O9	FALSE	71-SB (2)	HPRT-1	UNKNOWN	FAM	NFQ-MGB							24.3732	24.2971	0.116078						TRUE	0.0686423	TRUE	3	20	Amp		0.833357	N	N	N	N	N
346	O10	FALSE	71-SB (2)	HPRT-1	UNKNOWN	FAM	NFQ-MGB							24.1264	24.2971	0.116078						TRUE	0.0686423	TRUE	3	20	Amp		0.824951	N	N	N	N	N
347	O11	FALSE	71-SB (2)	HPRT-1	UNKNOWN	FAM	NFQ-MGB							24.3215	24.2971	0.116078						TRUE	0.0686423	TRUE	3	21	Amp		0.840779	N	N	N	N	N
348	O12	FALSE	71-SB (2)	HPRT-1	UNKNOWN	FAM	NFQ-MGB							24.3671	24.2971	0.116078						TRUE	0.0686423	TRUE	3	21	Amp		0.844635	N	N	N	N	N
349	O13	FALSE	111 (2)	HPRT-1	UNKNOWN	FAM	NFQ-MGB							23.5935	23.7232	0.0866407						TRUE	0.0686423	TRUE	3	20	Amp		0.777031	Y	N	N	N	N
350	O14	FALSE	111 (2)	HPRT-1	UNKNOWN	FAM	NFQ-MGB							23.7672	23.7232	0.0866407						TRUE	0.0686423	TRUE	3	20	Amp		0.792351	Y	N	N	N	N
351	O15	FALSE	111 (2)	HPRT-1	UNKNOWN	FAM	NFQ-MGB							23.7595	23.7232	0.0866407						TRUE	0.0686423	TRUE	3	21	Amp		0.804767	N	N	N	N	N
352	O16	FALSE	111 (2)	HPRT-1	UNKNOWN	FAM	NFQ-MGB							23.7725	23.7232	0.0866407						TRUE	0.0686423	TRUE	3	20	Amp		0.804961	N	N	N	N	N
353	O17	FALSE	111-SB (2)	HPRT-1	UNKNOWN	FAM	NFQ-MGB							23.5868	23.6726	0.0581527						TRUE	0.0686423	TRUE	3	20	Amp		0.788037	Y	N	N	N	N
354	O18	FALSE	111-SB (2)	HPRT-1	UNKNOWN	FAM	NFQ-MGB							23.6956	23.6726	0.0581527						TRUE	0.0686423	TRUE	3	20	Amp		0.802496	N	N	N	N	N
355	O19	FALSE	111-SB (2)	HPRT-1	UNKNOWN	FAM	NFQ-MGB							23.716	23.6726	0.0581527						TRUE	0.0686423	TRUE	3	20	Amp		0.768937	Y	N	N	N	N
356	O20	FALSE	111-SB (2)	HPRT-1	UNKNOWN	FAM	NFQ-MGB							23.6917	23.6726	0.0581527						TRUE	0.0686423	TRUE	3	20	Amp		0.807065	N	N	N	N	N
365	P5	FALSE	71 (3)	HPRT-1	UNKNOWN	FAM	NFQ-MGB							24.5776	24.3792	0.296126						TRUE	0.0686423	TRUE	3	21	Amp		0.883043	N	N	N	N	N
366	P6	FALSE	71 (3)	HPRT-1	UNKNOWN	FAM	NFQ-MGB							24.4667	24.3792	0.296126						TRUE	0.0686423	TRUE	3	21	Amp		0.865092	N	N	N	N	N
367	P7	FALSE	71 (3)	HPRT-1	UNKNOWN	FAM	NFQ-MGB							23.9403	24.3792	0.296126						TRUE	0.0686423	TRUE	3	21	Amp		0.793483	Y	N	N	N	Y
368	P8	FALSE	71 (3)	HPRT-1	UNKNOWN	FAM	NFQ-MGB							24.5321	24.3792	0.296126						TRUE	0.0686423	TRUE	3	21	Amp		0.853481	N	N	N	N	N
369	P9	FALSE	71-SB (3)	HPRT-1	UNKNOWN	FAM	NFQ-MGB							24.274	24.4756	0.142585						TRUE	0.0686423	TRUE	3	21	Amp		0.794538	Y	N	N	N	N
370	P10	FALSE	71-SB (3)	HPRT-1	UNKNOWN	FAM	NFQ-MGB							24.5347	24.4756	0.142585						TRUE	0.0686423	TRUE	3	21	Amp		0.848208	N	N	N	N	N
371	P11	FALSE	71-SB (3)	HPRT-1	UNKNOWN	FAM	NFQ-MGB							24.4888	24.4756	0.142585						TRUE	0.0686423	TRUE	3	21	Amp		0.833735	N	N	N	N	N
372	P12	FALSE	71-SB (3)	HPRT-1	UNKNOWN	FAM	NFQ-MGB							24.6047	24.4756	0.142585						TRUE	0.0686423	TRUE	3	21	Amp		0.828532	N	N	N	N	N
373	P13	FALSE	111 (3)	HPRT-1	UNKNOWN	FAM	NFQ-MGB							23.9456	23.9757	0.177326						TRUE	0.0686423	TRUE	3	20	Amp		0.790907	Y	N	N	N	N
374	P14	FALSE	111 (3)	HPRT-1	UNKNOWN	FAM	NFQ-MGB							23.7824	23.9757	0.177326						TRUE	0.0686423	TRUE	3	20	Amp		0.790662	Y	N	N	N	N
375	P15	FALSE	111 (3)	HPRT-1	UNKNOWN	FAM	NFQ-MGB							23.9625	23.9757	0.177326						TRUE	0.0686423	TRUE	3	20	Amp		0.809455	N	N	N	N	N
376	P16	FALSE	111 (3)	HPRT-1	UNKNOWN	FAM	NFQ-MGB							24.2121	23.9757	0.177326						TRUE	0.0686423	TRUE	3	21	Amp		0.961355	N	N	N	N	N
377	P17	FALSE	111-SB (3)	HPRT-1	UNKNOWN	FAM	NFQ-MGB							23.7373	24.0152	0.186327						TRUE	0.0686423	TRUE	3	21	Amp		0.807567	N	N	N	N	Y
378	P18	FALSE	111-SB (3)	HPRT-1	UNKNOWN	FAM	NFQ-MGB							24.1347	24.0152	0.186327						TRUE	0.0686423	TRUE	3	21	Amp		0.978299	N	N	N	N	N
379	P19	FALSE	111-SB (3)	HPRT-1	UNKNOWN	FAM	NFQ-MGB							24.0879	24.0152	0.186327						TRUE	0.0686423	TRUE	3	20	Amp		0.962686	N	N	N	N	N
380	P20	FALSE	111-SB (3)	HPRT-1	UNKNOWN	FAM	NFQ-MGB							24.1008	24.0152	0.186327						TRUE	0.0686423	TRUE	3	20	Amp		0.962586	N	N	N	N	N
Analysis Type	Singleplex
Endogenous Control	HPRT-1
RQ Min/Max Confidence Level	95.0
Reference Sample	111 (0)

## Sheet: Fig3B Stat
Table Analyzed	Fig 3B Day3			Table Analyzed	Fig 3B Day4
Column B	GDM ECFC-SB			Column B	GDM ECFC-SB
vs.	vs.			vs.	vs.
Column A	GDM ECFC-Vh			Column A	GDM ECFC-Vh
Unpaired t test				Unpaired t test
P value	0.0008			P value	0.018
P value summary	***			P value summary	*
Significantly different (P < 0.05)?	Yes			Significantly different (P < 0.05)?	Yes
One- or two-tailed P value?	Two-tailed			One- or two-tailed P value?	Two-tailed
t, df	t=6.205 df=6			t, df	t=3.225 df=6
How big is the difference?				How big is the difference?
Mean ± SEM of column A	4.54 ± 0.4753, n=4			Mean ± SEM of column A	4.551 ± 0.6697, n=4
Mean ± SEM of column B	0.937 ± 0.3334, n=4			Mean ± SEM of column B	1.978 ± 0.4338, n=4
Difference between means	-3.603 ± 0.5806			Difference between means	-2.574 ± 0.7979
95% confidence interval	-5.023 to -2.182			95% confidence interval	-4.526 to -0.6212
R squared (eta squared)	0.8652			R squared (eta squared)	0.6342
F test to compare variances				F test to compare variances
F, DFn, Dfd	2.033, 3, 3			F, DFn, Dfd	2.383, 3, 3
P value	0.575			P value	0.4944
P value summary	ns			P value summary	ns
Significantly different (P < 0.05)?	No			Significantly different (P < 0.05)?	No

## Sheet: Fig3E
Cell line	Final Densitometry Values
	Gel GDM-ECFC
36 Vh	1.64461
36 SB	1.12937
37 Vh	0.827472
37 SB	0.624545
71 Vh	0.542132
71 SB	0.383452
71 Vh	1.94589
74 SB	1.15959
	Gel ECFC
111 Vh	0.126107
111 SB	0.10521
150 Vh	0.045058
150 SB	0.0403394
153 Vh	0.00121515
153 SB	0.0224558
157 Vh	0.719935
157 SB	0.68464

## Sheet: Fig3E Stat
Table Analyzed	Fig 3E
Column B	GDM ECFC-SB
vs.	vs.
Column A	GDM ECFC-Vh
Paired t test
P value	0.0324
P value summary	*
Significantly different (P < 0.05)?	Yes
One- or two-tailed P value?	Two-tailed
t, df	t=2.855 df=3
Number of pairs	4
How big is the difference?
Mean of differences	-0.4175
SD of differences	0.2925
SEM of differences	0.1463
95% confidence interval	-0.8829 to 0.04794
R squared (partial eta squared)	0.7309
How effective was the pairing?
Correlation coefficient (r)	0.9845
P value (one tailed)	0.0078
P value summary	**
Was the pairing significantly effective?	Yes

## Sheet: Fig4B
	ECFC				GDM-ECFC
	111	150	153	157	36	37	71	74
Vh-Np	66	78	42	18	13	11	3	67
	38	52	26	22	7	5	6	35
	43	64	23	21	6	15	5	43
	26	46	30	15	9	8	10	44
	44	24	27	16	11	8	11	33
	41	41	28	15	10	10	14	49
	21	42	35	16	17	5	16	47
	25		41	18	8	9	8
Average	38	49.5714	31.5	17.625	10.125	8.875	9.125	45.4286
STD	14.4222	17.4151	7.07107	2.66927	3.5632	3.27054	4.48609	11.1931
SB-Np	29	15	30	28	78	36	22	25
	17	11	55	28	53	33	33	58
	27	13	73	19	66	15	41	60
	41	10	41	14	54	21	19	56
	62	10	48	24	54	32	27	46
	67	25	70	16	43	17	32	49
	75	13	67	8	60	25	67	45
	63	19	43	10	61		49	60
Average	47.625	14.5	53.375	18.375	58.625	25.5714	36.25	49.875
STD	21.7843	5.18239	15.519	7.74481	10.3914	8.28366	15.791	11.7527

## Sheet: Fig4B Stat
Table Analyzed	Fig 4B
Column B	GDM ECFC-SB
vs.	vs.
Column A	GDM ECFC-Vh
Unpaired t test
P value	<0.0001
P value summary	*
Significantly different (P < 0.05)?	Yes
One- or two-tailed P value?	Two-tailed
t, df	t=6.025 df=60
How big is the difference?
Mean ± SEM of column A	17.52 ± 2.953, n=31
Mean ± SEM of column B	43.13 ± 3.059, n=31
Difference between means	25.61 ± 4.251
95% confidence interval	17.11 to 34.12
R squared (eta squared)	0.3769
F test to compare variances
F, DFn, Dfd	1.073, 30, 30
P value	0.8478
P value summary	ns
Significantly different (P < 0.05)?	No

## Sheet: Fig4E
Time	37V	37V	37SB	37SB	37SB	71V	71V	71V	71SB	71SB	71SB	111V	111V	111V	111SB	111SB	153V	153V	153V	153SB	153SB	153SB
variable	0	0	0	0	0	0	0	0	0	0	0	0	0	0	0	0	0	0	0	0	0	0
variable	3.925	2.043	4.064	-0.253	1.313	3.196	1.429	3.185	4.331	1.686	1.95	4.753	3.776	3.713	4.888	3.601	2.894	3.107	3.118	2.843	3.397	3.026
variable	6.052	6.011	8.246	3.025	3.828	6.563	4.65	7.105	8.03	5.735	4.484	8.392	6.86	7.935	10.94	7.158	5.986	6.88	5.875	7.748	8.922	7.437
variable	8.581	8.434	11.753	6.4	5.727	9.162	7.963	8.057	10.005	9.079	7.01	12.183	11.176	11.713	17.065	10.142	8.891	11.108	10.002	12.452	13.016	11.283
variable	10.542	11.46	15.481	10.209	7.678	12.853	10.303	9.475	14.041	12.053	10.552	14.405	15.033	15.192	21.796	13.271	12.814	15.352	13.694	16.856	16.756	14.505
variable	13.128	11.572	17.832	14.548	10.651	15.237	11.732	13.558	14.822	14.653	10.713	18.101	18.455	18.223	26.004	16.247	16.906	18.738	17.317	20.371	19.876	17.996
variable	17.284	16.249	20.889	18.119	13.855	17.699	14.088	14.686	19.481	17.25	13.03	21.475	21.659	20.961	30.821	19.966	18.842	21.744	21.45	25.404	22.363	23.088
variable	18.61	20.18	23.95	22.281	15.843	19.961	15.827	16.924	20.865	19.336	17.806	23.964	24.881	23.09	43.001	23.12	22.304	25.813	25.358	30.656	26.24	25.555
variable	20.944	23.129	28.97	25.439	18.582	22.05	18.822	19.05	22.976	21.666	19.471	26.424	28.593	26.161	47.573	25.877	25.841	28.995	28.83	36.45	30.293	29.545
variable	22.28	25.461	30	27.468	22.199	24.41	21.489	22.181	23.602	23.469	19.663	28.738	31.714	29.676	48.387	28.331	28.338	33.295	32.398	38.2	33.665	31.998
variable	23.18	25.893	31.361	29.95	23.868	26.344	23.131	25.478	27.039	24.524	23.992	31.414	36.303	31.637	54.787	30.375	32.657	36.619	35.168	45.048	36.726	36.289
variable	23.167	30.16	33.482	32.944	25.286	29.217	26.275	26.503	31.072	29.466	25.739	33.609	39.584	33.596	57.039	33.82	35.911	39.667	40.157	47.202	40.357	38.261
variable	23.866	31.465	37.735	36.421	26.187	32.079	29.455	31.456	35.282	31.318	26.327	37.509	46.676	36.975	58.681	36.821	40.075	42.14	42.737	52.726	42.969	42.912
variable	25.449	33.504	38.478	37.909	26.491	32.355	32.171	31.196	38.352	32.181	28.411	42.05	49.597	38.755	59.524	38.054	45.597	46.622	45.663	59.267	45.998	45.83
variable	26.638	34.756	40.888	40.801	27.873	36.404	35.295	32.528	67.347	35.48	30.51	45.107	58.577	41.807	60.077	42.355	46.701	47.358	46.721	58.87	50.31	50.513
variable	26.012	36.042	42.422	39.846	30.345	40.274	39.534	37.582	50.039	36.939	33.368	56.836	62.352	42.991	61.858	42.325	58.201	57.863	52.109	64.592	53.565	52.596
variable	26.074	37.489	45.541	62.431	36.581	41.095	40.602	37.929	70.149	39.879	35.802	63.989	59.375	46.942	64.066	46.77	83.822	58.451	60.171	86.498	56.832	69.443
variable	28.082	46.061	45.767	66.7	38.218	40.608	43.823	40.736	80.481	42.869	37.595	67.987	85.234	48.003	65.914	49.92	76.027	83.325	61.014	88.114	84.462	71.147
variable	27.419	46.406	46.025	65.957	39.143	45.045	45.413	43.392	76.538	45.349	35.056	69.558	93.038	50.591	80.419	52.059	89.078	84.585	59.884	90.696	84.368	76.162
variable	28.124	45.892	48.083	65.716	33.811	51.819	47.009	45.793	84.251	46.839	36.655	69.914	93.875	54.707	81.057	52.858	79.647	85.611	65.635	95.867	85.342	75.906
variable	29.523	52.157	51.606	73.228	39.67	60.224	63.5	48.5	80.275	48.001	41.258	72.506	92.176	95.176	79.871	62.395	89.464	86.028	69.062	93.647	76.666	84.447
variable	29.609	49.506	63.309	73.212	43.524	84.507	71.756	62.884	84.283	48.921	62.706	76.986	92.254	95.685	82.194	79.555	88.662	86.859	71.394	92.744	78.233	80.142
variable	32.129	52.897	71.971	73.264	44.378	81.576	66.148	52.686	87.596	60.27	59.902	87.992	92.036	84.238	83.278	75.079	89.665	86.579	85.747	94.642	86.372	85.907
variable	32.755	64.416	71.855	77.763	64.817	60.99	76.377	52.418	85.939	75.92	61.151	88.239	92.9	96.961	82.452	92.211	89.956	86.21	70.213	95.133	88.628	88.946
variable	39.851	68.066	73.018	76.524	64.73	82.326	91.33	57.371	86.101	76.236	64.468	80.522	86.171	97.381	83.738	94.033	89.174	86.951	71.085	94.695	87.615	85.372
variable	40.675	61.426	68.676	78.724	62.472	80.739	92.12	63.555	83.507	76.026	64.785	82.58	91.024	96.868	83.997	93.922	89.305	87.987	85.315	92.752	88.967	89.28
variable	34.626	58.721	69.649	81.504	50.187	79.972	90.489	63.504	81.803	76.908	64.445	84.377	93.112	88.051	86.058	94.211	88.279	91.929	85.042	94.213	86.96	87.447
variable	36.979	61.815	82.427	79.747	70.438	81.846	91.055	86.648	82.59	73.88	63.339	80.941	93.379	92.569	84.737	94.623	92.035	91.867	88.21	94.265	89.756	86.98
variable	42.73	59.604	91.187	80.418	70.402	82.144	91.056	71.154	82.795	73.517	73.326	84.029	93.182	89.535	84.923	94.434	91.541	92.216	89.851	94.787	90.37	89.607
	GDM-ECFC								Normal ECFC										GDM-ECFC				Normal ECFC
Hour	37V		37SB		71V		71SB		111V		111SB		153V		153SB				V		SB-Np		V		SB-Np
	Median	STD	Median	STD	Median	STD	Median	STD	Median	STD	Median	STD	Median	STD	Median	STD			37	71	37	71	111	153	111	153
0	0	0	0	0	0	0	0	0	0	0	0	0	0	0	0	0			0	0	0	0	0	0	0	0
0.5	2.984	1.33077	1.9055	2.18544	2.2545	1.01702	2.307	1.45687	3.0085	0.583109	3.3515	0.910046	3.7445	0.126271	4.2445	0.282266			2.984	2.2545	1.9055	2.307	3.0085	3.7445	3.3515	4.2445
1	6.0315	0.0289914	5.6355	2.81136	5.1955	1.28973	5.8775	1.79843	6.8825	0.7865	6.438	2.67428	7.3975	0.550996	9.049	0.78318			6.0315	5.1955	5.6355	5.8775	6.8825	7.3975	6.438	9.049
1.5	8.5075	0.103945	9.0765	3.30202	7.4445	0.666766	8.01	1.53342	9.542	0.503871	9.5965	4.8953	11.4445	1.1085	13.6035	0.883926			8.5075	7.4445	9.0765	8.01	9.542	11.4445	9.5965	13.6035
2	11.001	0.649124	12.845	3.98093	10.2655	1.76063	9.889	1.75016	13.047	0.41614	12.4785	6.02809	15.1125	1.28872	17.5335	1.32942			11.001	10.2655	12.845	9.889	13.047	15.1125	12.4785	17.5335
2.5	12.35	1.10026	16.19	3.59486	12.944	1.75301	12.645	2.32508	14.7375	0.179826	14.407	6.89924	18.339	0.961283	21.1255	1.253			12.35	12.944	16.19	12.645	14.7375	18.339	14.407	21.1255
3	16.7665	0.731856	19.504	3.54334	15.777	1.93542	14.387	3.27621	18.3655	0.361768	17.2525	7.67564	21.31	1.59738	25.3935	1.58835			16.7665	15.777	19.504	14.387	18.3655	21.31	17.2525	25.3935
3.5	19.395	1.11016	23.1155	4.2809	17.902	2.14152	16.3755	1.5295	20.1005	0.895586	20.885	14.058	23.9855	1.90819	33.0605	2.76859			19.395	17.902	23.1155	16.3755	20.1005	23.9855	20.885	33.0605
4	22.0365	1.54503	27.2045	5.282	20.316	1.80148	18.936	1.77102	22.321	1.33469	22.9475	15.3414	27.377	1.77525	36.725	3.78918			22.0365	20.316	27.2045	18.936	22.321	27.377	22.9475	36.725
4.5	23.8705	2.24931	28.734	3.97972	23.3045	1.52641	21.835	2.23678	23.5355	1.5215	24.2005	14.1817	30.695	2.64134	38.359	3.20962			23.8705	23.3045	28.734	21.835	23.5355	30.695	24.2005	38.359
5	24.5365	1.91838	30.6555	3.98176	25.106	1.66241	24.3045	1.6275	25.7815	2.76054	27.703	17.2619	33.97	2.00449	42.581	4.9357			24.5365	25.106	30.6555	24.3045	25.7815	33.97	27.703	42.581
5.5	26.6635	4.9448	33.213	4.58455	27.2515	1.63672	26.389	2.73589	30.269	3.45343	29.674	16.4183	36.59	2.32293	45.4295	4.67598			26.6635	27.2515	33.213	26.389	30.269	36.59	29.674	45.4295
6	27.6655	5.3733	37.078	6.32215	29.133	1.37098	30.4555	4.4873	33.3	5.45326	31.918	15.4574	41.8255	1.39683	47.751	5.64973			27.6655	29.133	37.078	30.4555	33.3	41.8255	31.918	47.751
6.5	29.4765	5.69575	38.1935	6.76243	29.423	0.622865	31.6835	5.01859	35.2665	5.55823	35.2305	15.1816	44.176	0.573681	48.789	7.70982			29.4765	29.423	38.1935	31.6835	35.2665	44.176	35.2305	48.789
7	30.697	5.74029	40.8445	7.48923	32.1385	1.99623	33.9115	19.9882	51.4135	8.8841	37.8085	12.5313	50.192	0.373679	51.216	4.88457			30.697	32.1385	40.8445	33.9115	51.4135	50.192	37.8085	51.216
7.5	31.027	7.09228	41.134	6.3608	35.3095	1.39073	38.558	8.77766	43.489	9.97462	45.102	13.8119	52.6715	3.42382	52.0915	6.6638			31.027	35.3095	41.134	38.558	43.489	52.6715	45.102	52.0915
8	31.7815	8.07162	53.986	13.1262	38.838	1.7035	39.2655	18.7644	55.014	8.8173	49.8955	12.2301	53.1585	14.1775	55.418	14.8884			31.7815	38.838	53.986	39.2655	55.014	53.1585	49.8955	55.418
8.5	37.0715	12.7131	56.2335	14.7558	39.413	1.82036	42.2795	23.3869	61.675	18.6323	52.791	11.3095	66.6185	11.3756	57.917	8.93034			37.0715	39.413	56.2335	42.2795	61.675	66.6185	52.791	57.917
9	36.9125	13.4258	55.991	13.9262	42.094	1.07644	44.4025	21.6004	60.9435	21.2634	52.307	20.0535	71.8145	15.7195	66.239	7.28719			36.9125	42.094	55.991	44.4025	60.9435	71.8145	52.307	66.239
9.5	37.008	12.5639	56.8995	15.982	42.815	3.18662	46.401	25.0624	65.545	19.7464	53.2845	19.9397	74.291	10.2546	66.9575	9.98545			37.008	42.815	56.8995	46.401	65.545	74.291	53.2845	66.9575
10	40.84	16.0047	62.417	17.0104	49.947	7.88653	56	20.8543	64.138	12.3142	56.882	12.3574	93.676	10.9232	71.133	8.50038			40.84	49.947	62.417	56	64.138	93.676	56.882	71.133
10.5	39.5575	14.0693	68.2605	15.1156	64.0155	10.8693	67.32	17.8235	66.602	9.95436	69.846	1.86605	93.9695	9.49211	80.8745	7.88484			39.5575	64.0155	68.2605	67.32	66.602	93.9695	69.846	80.8745
11	42.513	14.6852	72.6175	16.3169	62.977	14.4561	59.417	15.884	73.933	3.8999	73.947	5.79757	88.137	2.06423	79.1785	4.91442			42.513	62.977	72.6175	59.417	73.933	88.137	73.947	79.1785
11.5	48.5855	22.3877	74.809	6.48121	62.9035	12.14	64.3975	12.4696	80.9295	4.36444	74.695	6.90066	94.9305	10.4859	87.3315	3.66731			48.5855	62.9035	74.809	64.3975	80.9295	94.9305	74.695	87.3315
12	53.9585	19.951	74.771	6.05642	73.528	17.5928	74.3505	10.8304	81.1685	8.581	72.495	7.27966	91.776	9.86478	88.8855	4.86614			53.9585	73.528	74.771	74.3505	81.1685	91.776	72.495	88.8855
12.5	51.0505	14.6732	73.7	8.20142	71.6055	14.3804	77.8375	9.42372	79.7665	7.18332	73.6825	7.01803	93.946	2.03293	88.9595	2.10075			51.0505	71.6055	73.7	77.8375	79.7665	93.946	73.6825	88.9595
13	46.6735	17.0377	75.5765	15.8117	65.0795	13.6014	76.9965	8.94974	79.3555	4.38581	74.411	5.76504	90.5815	3.44556	90.1345	4.05426			46.6735	65.0795	75.5765	76.9965	79.3555	90.5815	74.411	90.1345
13.5	49.397	17.5617	81.087	6.29254	76.142	4.60591	88.8515	9.64	78.235	6.95905	72.14	6.99046	92.974	2.1615	89.68	3.67669			49.397	76.142	81.087	88.8515	78.235	92.974	72.14	89.68
14	51.167	11.9317	85.8025	10.3948	76.273	9.96906	81.105	5.41264	78.156	4.60786	78.6775	6.72529	91.3585	1.21826	89.6785	2.79656			51.167	76.273	85.8025	81.105	78.156	91.3585	78.6775	89.6785

## Sheet: Fig4E Stat
Table Analyzed	Fig 4E
Column B	GDM ECFC-SB
vs.	vs.
Column A	GDM ECFC-Vh
Unpaired t test
P value	0.0475
P value summary	*
Significantly different (P < 0.05)?	Yes
One- or two-tailed P value?	Two-tailed
t, df	t=2.484 df=6
How big is the difference?
Mean ± SEM of column A	50.97 ± 7.024, n=4
Mean ± SEM of column B	73.28 ± 5.597, n=4
Difference between means	22.31 ± 8.981
95% confidence interval	0.3341 to 44.29
R squared (eta squared)	0.507
F test to compare variances
F, DFn, Dfd	1.575, 3, 3
P value	0.7181
P value summary	ns
Significantly different (P < 0.05)?	No

## Sheet: Fig5C
Hour	GDM37Vh-Np			GDM37SB-Np			GDM71Vh-Np				GDM71SB-Np				111Vh-Np			111SB-Np			157Vh-Np			157SB-Np
0	8	15	10	13	34	34	6	8	7	4	10	4	14	16	8	15	8	4	6	8	3	8	4	14	10	5
0.33	9	16	12	9	15	31	12	11	8	5	14	4	17	15	7	19	9	3	7	9	6	11	5	17	17	7
0.67	17	18	14	13	12	32	16	14	9	7	14	1	21	22	12	24	10	12	14	8	6	15	15	20	27	15
1	26	17	23	17	17	33	20	24	13	5	22	12	21	19	17	21	24	16	23	24	12	29	20	29	39	19
1.33	28	34	24	28	18	40	30	16	14	5	34	18	30	26	21	33	22	25	29	26	20	35	29	32	45	31
1.67	20	39	27	32	23	49	34	25	13	14	31	25	29	28	22	48	33	22	32	34	23	50	29	31	49	43
2	32	47	29	33	19	44	34	23	19	19	37	24	30	27	35	50	33	21	35	36	30	49	42	47	54	58
2.33	32	48	27	35	30	53	38	26	15	22	36	28	32	25	39	57	35	29	52	31	34	53	38	47	52	43
2.67	36	44	35	38	32	51	42	33	17	26	47	29	42	33	38	52	41	40	53	42	32	59	45	57	44	51
3	37	45	41	46	31	60	42	36	19	30	51	34	34	36	40	50	44	32	52	32	32	75	37	60	60	52
3.33	50	44	39	42	33	60	54	34	19	30	49	35	30	39	41	47	41	33	55	36	38	73	37	65	69	57
3.67	51	41	40	41	41	54	59	39	21	33	58	36	37	32	40	49	37	42	56	35	43	68	42	62	61	65
4	48	49	37	44	38	60	60	36	17	28	48	43	41	30	50	54	41	42	62	39	44	73	47	78	79	75
4.33	46	47	38	48	35	56	60	37	16	29	52	46	45	36	48	45	33	52	59	33	37	74	46	72	82	76
4.67	45	47	39	39	36	54	59	34	19	26	53	40	44	41	46	41	33	49	64	44	49	71	42	73	27	74
5	47	45	29	40	47	51	56	32	17	23	58	43	47	38	46	39	33	43	62	42	50	80	44	72	96	71
5.33	42	41	29	33	41	46	58	31	18	26	51	37	45	37	39	39	33	36	58	41	57	65	38	83	83	65
5.67	38	36	27	39	43	39	57	30	17	25	54	45	41	32	43	42	31	44	64	49	58	69	36	87	72	57
6	39	35	26	40	38	35	55	30	19	24	52	42	40	30	40	36	31	38	56	42	50	62	36	73	78	57
6.33	47	41	24	37	37	30	61	28	16	24	47	41	37	33	39	36	30	40	58	48	46	55	35	84	66	62
6.67	42	37	24	37	32	29	54	27	13	24	43	36	35	30	42	33	29	37	50	45	52	57	31	78	77	64
7	41	35	21	33	35	32	54	28	14	21	40	40	39	31	40	30	31	38	56	55	53	66	34	69	71	54
7.33	42	35	21	31	32	31	56	28	14	21	42	40	38	27	34	32	29	34	60	42	49	56	32	77	72	48
7.67	38	32	18	25	33	28	60	27	12	21	38	42	38	31	32	30	29	27	52	42	47	55	34	67	79	48
8	35	31	18	28	34	25	60	24	11	23	39	38	36	30	32	30	32	31	50	45	47	49	32	78	83	50
8.33	31	30	21	30	34	22	56	27	10	19	37	41	37	35	33	33	35	29	50	39	43	54	30	70	87	45
8.67	30	27	24	30	37	24	60	26	12	21	36	42	36	34	31	29	31	31	46	43	50	52	27	70	78	48
9	29	27	22	30	30	20	59	27	13	18	38	39	36	24	30	32	33	28	44	40	53	55	29	59	77	45
9.33	27	27	22	30	24	20	51	26	15	17	37	37	35	23	28	29	30	33	43	39	48	54	25	60	68	46
9.67	26	27	21	33	24	20	53	25	14	18	36	34	33	21	25	28	34	34	39	37	46	53	25	55	73	46
10	28	27	22	33	22	20	52	26	16	17	37	35	32	21	25	25	32	35	41	41	44	58	29	56	73	38
		Median
	Hour	37V	71V	37SB	71SB	111V	157V	111SB	157SB
	0	10	6.5	34	12	8	4	6	10
	0.33	12	9.5	15	14.5	9	6	7	17
	0.67	17	11.5	13	17.5	12	15	12	20
	1	23	16.5	17	20	21	20	23	29
	1.33	28	15	28	28	22	29	26	32
	1.67	27	19.5	32	28.5	33	29	32	43
	2	32	21	33	28.5	35	42	35	54
	2.33	32	24	35	30	39	38	31	47
	2.67	36	29.5	38	37.5	41	45	42	51
	3	41	33	46	35	44	37	32	60
	3.33	44	32	42	37	41	38	36	65
	3.67	41	36	41	36.5	40	43	42	62
	4	48	32	44	42	50	47	42	78
	4.33	46	33	48	45.5	45	46	52	76
	4.67	45	30	39	42.5	41	49	49	73
	5	45	27.5	47	45	39	50	43	72
	5.33	41	28.5	41	41	39	57	41	83
	5.67	36	27.5	39	43	42	58	49	72
	6	35	27	38	41	36	50	42	73
	6.33	41	26	37	39	36	46	48	66
	6.67	37	25.5	32	35.5	33	52	45	77
	7	35	24.5	33	39.5	31	53	55	69
	7.33	35	24.5	31	39	32	49	42	72
	7.67	32	24	28	38	30	47	42	67
	8	31	23.5	28	37	32	47	45	78
	8.33	30	23	30	37	33	43	39	70
	8.67	27	23.5	30	36	31	50	43	70
	9	27	22.5	30	37	32	53	40	59
	9.33	27	21.5	24	36	29	48	39	60
	9.67	26	21.5	24	33.5	28	46	37	55
	10	27	21.5	22	33.5	25	44	41	56

## Sheet: Fig5C Stat
Table Analyzed	Fig 5C
Column B	GDM ECFC-SB
vs.	vs.
Column A	GDM ECFC-Vh
Paired t test
P value	0.01
P value summary	**
Significantly different (P < 0.05)?	Yes
One- or two-tailed P value?	Two-tailed
t, df	t=2.214 df=6
Number of pairs	7
How big is the difference?
Mean of differences	10.71
SD of differences	12.8
SEM of differences	4.839
95% confidence interval	-1.126 to 22.55
R squared (partial eta squared)	0.4497
How effective was the pairing?
Correlation coefficient (r)	0.4253
P value (one tailed)	0.1707
P value summary	ns
Was the pairing significantly effective?	No

[truncated: 4 more sheets: Fig5F, Fig5F Stat, Fig 6G & H, Fig 6G & H Stat]
